# Supplementary material for: Comparison of Superchilling and Supercooling on Extending the Fresh Quality of Beef Loin
Source: Foods. 2022 Sep 6;11(18):2729. doi: 10.3390/foods11182729 (PMC9498017; doi:10.3390/foods11182729)
Supplement: Supplementary file 1 [file foods-11-02729-s001.zip]

Archive with 1 entries (1 files):
- foods-1887751-supplementary.pdf
